# Supplementary material for: Health and Economic Impacts Assessment of O3 Exposure in Mexico
Source: Int J Environ Res Public Health. 2021 Nov 5;18(21):11646. doi: 10.3390/ijerph182111646 (PMC8583463; doi:10.3390/ijerph182111646)
Supplement: Supplementary file 1 [file ijerph-18-11646-s001.zip]

Archive with 1 entries (1 files):
- ijerph-1345224-supplementary.pdf
